# Supplementary material for: Flavone C-Glycosides from Dianthus superbus L. Attenuate Metabolic Dysfunction-Associated Steatotic Liver Disease (MASLD) via Multi-Pathway Regulations
Source: Nutrients. 2025 Jul 28;17(15):2456. doi: 10.3390/nu17152456 (PMC12348521; doi:10.3390/nu17152456)
Supplement: Supplementary file 1 [file nutrients-17-02456-s001.zip]

Archive with 1 entries (1 files):
- nutrients-3768387-supplementary.pdf
